# Supplementary material for: Changes in Physical Activity and Sedentary Behaviour in Cardiovascular Disease Patients during the COVID-19 Lockdown
Source: Int J Environ Res Public Health. 2021 Nov 13;18(22):11929. doi: 10.3390/ijerph182211929 (PMC8623455; doi:10.3390/ijerph182211929)
Supplement: Supplementary file 1 [file ijerph-18-11929-s001.zip]

Archive with 1 entries (1 files):
- ijerph-1431611-supplementary.pdf
